# Supplementary material for: Non-coding cis-element of Period2 is essential for maintaining organismal circadian behaviour and body temperature rhythmicity
Source: Nat Commun. 2019 Jun 12;10:2563. doi: 10.1038/s41467-019-10532-2 (PMC6561950; doi:10.1038/s41467-019-10532-2)
Supplement: Supplementary file 4 — Source Data [file 41467_2019_10532_MOESM4_ESM.xlsx]

## Sheet: Fig 1c
Figure 1c

## Sheet: Fig 1e
Figure 1e
		PER1
	% input	CT0	CT4	CT8	CT12	CT16	CT20
	WT	1.2379	1.74046	1.70975	N.D.	2.24945	1.88672
		1.97184	1.45062	1.44862	4.043	2.28592	1.87871
		1.98045	1.75123	1.84492	4.3314	N.D.	1.83616
	Per2E'm/m	1.84095	1.25336	0.216935	1.17834	0.44339	0.630154
		1.44665	1.63366	1.06026	1.44092	0.68555	1.36478
		0.860448	1.83045	0.62736	1.53199	0.812527	1.22251
		CRY1
	% input	CT0	CT4	CT8	CT12	CT16	CT20
	WT	11.4731	19.8177	12.7608	10.3998	4.3548	10.885
		16.7185	12.0056	N.D.	7.79273	2.96894	8.59838
		9.09408	15.3547	10.5863	5.60806	2.55655	4.59208
	Per2E'm/m	2.45153	4.26483	4.52571	1.23643	1.14518	0.884087
		2.36803	5.92179	6.83608	2.46444	0.862394	0.998035
		1.67961	4.69117	3.87922	1.20807	0.59336	0.353994
		CRY2
	% input	CT0	CT4	CT8	CT12	CT16	CT20
	WT	1.14518	0.8236	0.983328	2.15264	2.88801	2.90377
		1.11377	0.557821	0.838866	2.01586	1.57268	2.05922
		0.785317	0.505615	0.815085	1.40016	N.D.	N.D.
	Per2E'm/m	1.61675	N.D.	0.404867	0.67018	0.789406	0.533177
		1.51109	1.02614	1.22157	1.38548	0.781042	0.601041
		1.01597	1.34716	1.24442	1.62483	0.811098	0.642022
		CLOCK
	% input	CT0	CT4	CT8	CT12	CT16	CT20
	WT	0.524039	1.83312	2.26663	3.80889	1.60354	2.0432
		2.13813	4.11613	6.22124	3.19648	2.67075	1.37154
		1.441	1.65585	4.12331	2.87679	0.843991	0.482327
	Per2E'm/m	0.26176	0.724781	1.14876	1.18542	0.0953165	0.0752572
		0.461211	0.306631	0.727638	0.879031	0.227702	0.0827676
		0.246014	0.653633	0.262743	0.494442	0.160095	0.0976361

## Sheet: Fig 2a upper
Figure 2a upper

## Sheet: Fig 2a lower
Figure 2a lower
		Relative intensity
	Time (h)	WT			Per2E'm/m
	0	0.518816	0.791743	0.604212	0.597556	0.414541	0.504824
	4	1.01407	1.13759	0.848339	1.29208	0.861063	0.846859
.	8	0.506968	0.783058	0.734522	0.902333	0.768645	0.735207
	12	0.360688	0.341543	0.412466	0.750056	0.336513	0.425393
	16	0.0809933	0.103596	0.123601	0.379201	0.248185	0.285561
	20	0.180643	0.149588	0.173267	0.24066	0.210395	0.242433
	24	0.600236	0.633517	0.488462	0.192961	0.481799	0.41245
	28	0.639481	0.600828	0.56221	0.601709	0.534722	0.551893
	32	0.465074	0.429521	0.419021	0.475973	0.594765	0.507198
	36	0.329442	0.239491	0.289891	0.449166	0.589135	0.450777
	40	0.245651	0.103696	0.169785	0.421545	0.400965	0.506704
	44	0.212834	0.235887	0.221215	0.350787	0.418584	0.420485
	48	0.468212	0.350099	0.435899	0.378287	0.342909	0.37119
	52	0.449798	0.380969	0.394076	0.368486	0.324494	0.342723
	56	0.31872	0.261237	0.288775	0.461606	0.492191	0.509543
	60	0.20611	0.14525	0.16644	0.412638	0.445948	0.43718
	64	0.150819	0.12229	0.15388	0.389648	0.415749	0.46985
	68	0.160472	0.162265	0.197255	0.441438	0.40956	0.339985
	72	0.211255	0.206336	0.247453	0.454161	0.478737	0.525706
	76	0.201967	0.203394	0.239507	0.446182	0.428905	0.426482
	80	0.169723	0.166521	0.231338	0.394308	0.492891	0.469002

## Sheet: Fig 2b
Figure 2b
		Time (h)	Per2-intron	Per2	Per1	Per3	Cry1	Cry2	Clock	Bmal1	Nr1d1	Dbp	E4bp4
	WT (+/+)	48	0.797004	0.964189	0.963803	0.927902	1.06649	0.963997	0.991815	0.946553	1.00654	1.05945	0.994858
			1.203	1.03581	1.0362	1.0721	0.933511	1.036	1.00819	1.05345	0.99346	0.940548	1.00514
		52	0.579348	0.798634	0.968768	0.704646	1.06295	0.929122	1.09043	1.60768	0.53186	0.4959	1.2122
			0.688173	0.763692	0.962401	0.702431	1.06907	0.882679	1.00982	1.71192	0.589681	0.420241	1.21174
		56	0.203475	0.389775	0.821733	0.420996	0.856275	0.763284	1.16428	1.95007	0.745664	0.327883	1.40483
			0.265497	0.362067	0.813819	0.46189	0.875242	0.762691	1.13563	1.97559	0.819553	0.346208	1.31734
		60	0.278795	0.340691	0.790397	0.440344	0.469458	0.687482	0.998762	1.53666	1.24595	0.403882	1.11068
			0.119284	0.311444	0.795151	0.32528	0.53472	0.665856	1.03938	1.61731	1.26229	0.456829	1.18158
		64	0.455814	0.405187	0.906594	0.546316	0.546546	0.809103	1.01275	1.16955	1.82949	0.737055	0.97451
			0.476304	0.414098	0.988518	0.57296	0.536927	0.868454	1.06146	1.27909	1.77182	0.751727	1.04883
		68	0.597641	0.594562	0.932481	0.86449	0.650705	0.942856	0.989156	1.00278	1.56164	1.21438	1.06603
			0.556285	0.607685	0.928326	0.852516	0.736315	0.89008	0.968423	0.931668	1.60337	1.00907	0.924443
		72	0.655387	0.789677	1.01923	0.812439	1.0406	0.993655	1.03354	1.29581	1.05566	0.852165	1.1154
			0.636445	0.72768	0.94798	0.792931	0.95217	0.972414	1.03186	1.30598	1.00987	0.784699	1.12622
		76	0.495382	0.634417	0.884358	0.615123	0.924824	0.92049	1.08265	1.71126	0.796358	0.511636	1.18713
			0.411796	0.61355	0.989097	0.629372	1.05677	0.93256	1.07875	1.61166	0.774361	0.533591	1.36705
		80	0.288598	0.435102	0.892375	0.480417	0.715121	0.852361	1.16236	1.6917	0.976425	0.334605	1.32375
			0.436582	0.403046	0.808574	0.493719	0.695736	0.778457	1.06215	1.6273	0.923503	0.333468	1.11635
		84	0.439357	0.448039	0.903385	0.532255	0.592695	0.872704	1.08142	1.60151	1.53949	0.538125	1.17004
			0.408438	0.36101	0.803263	0.490949	0.551459	0.758347	1.04979	1.48051	1.37975	0.576574	1.08373
		88	0.618185	0.491965	0.93717	0.712463	0.592461	0.893058	1.07785	1.30391	1.74595	0.936423	0.981872
			0.439003	0.527947	0.94919	0.659039	0.663356	0.91939	1.10434	1.34737	1.80528	0.779266	1.09215
		92	0.676466	0.629272	0.925138	0.858979	0.791026	0.980062	1.08747	1.24295	1.55401	0.995815	0.978392
			0.596554	0.627928	0.943272	0.921914	0.767193	0.962474	1.06091	1.22855	1.38011	0.946997	0.966352
	Mut (m/m)	48	0.439738	0.528557	0.949353	0.659048	0.663547	0.920115	1.10525	1.34753	1.80593	0.779807	1.09242
			0.675731	0.628662	0.924974	0.85897	0.790835	0.979336	1.08656	1.24279	1.55336	0.995274	0.978122
		52	0.596715	0.628001	0.943956	0.922456	0.767947	0.962603	1.06174	1.22919	1.38089	0.947301	0.967249
			0.761606	0.908145	0.669412	0.688628	0.607561	0.801656	0.875925	1.71409	1.32666	0.761307	0.446544
		56	0.916151	0.834001	0.617096	0.819348	0.478411	0.829074	0.791625	1.58362	1.33523	0.72818	0.439254
			1.21371	0.90614	0.640564	0.838717	0.692729	0.843133	0.874752	1.71834	1.07555	0.885593	0.5591
		60	0.762261	0.908292	0.670276	0.689412	0.608393	0.802164	0.876858	1.71541	1.32757	0.762063	0.447699
			0.914728	0.833857	0.616085	0.819073	0.477763	0.828593	0.791338	1.58196	1.3347	0.726841	0.438818
		64	1.21543	0.906315	0.642219	0.839455	0.693411	0.843434	0.875086	1.71937	1.07596	0.886704	0.559302
			1.01216	0.933894	0.641431	0.835955	0.696813	0.900962	0.921205	1.69872	1.08407	0.831745	0.518748
		68	0.922343	1.02513	0.622551	0.674559	0.878479	0.853179	1.00357	2.38298	0.688223	0.522795	0.632311
			1.05554	1.0894	0.62253	0.609047	0.756458	0.876624	0.847179	2.12099	0.628085	0.438666	0.55841
		72	1.01314	0.934431	0.642389	0.836869	0.697393	0.901879	0.921624	1.69915	1.08416	0.831987	0.519136
			0.921223	1.02443	0.621877	0.673548	0.877543	0.851559	1.00292	2.38161	0.687993	0.522048	0.631588
		76	1.05679	1.09064	0.623573	0.609996	0.756997	0.877963	0.848525	2.12232	0.628955	0.439653	0.559468
			0.703837	0.839326	0.539431	0.412296	0.721144	0.772912	0.91542	2.43637	0.564476	0.276859	0.665927
		80	0.531495	0.89747	0.615088	0.426549	0.684447	0.781546	0.957386	2.63046	0.63369	0.260128	0.635491
			1.10163	0.827622	0.648711	0.517098	0.566018	0.796947	0.886668	2.25241	0.8173	0.291222	0.586294
		84	0.704152	0.84031	0.539933	0.412442	0.721215	0.77335	0.916393	2.43672	0.565192	0.277115	0.666624
			0.530933	0.896924	0.614188	0.425725	0.684214	0.781299	0.957359	2.63003	0.633195	0.259453	0.634598
		88	1.10219	0.828168	0.649611	0.517922	0.566251	0.797194	0.886694	2.25284	0.817795	0.291897	0.587187
			0.869077	0.819918	0.545429	0.488717	0.612399	0.71244	1.0076	2.56587	0.788358	0.385753	0.616919
		92	0.990173	0.914044	0.611987	0.576968	0.561195	0.891604	0.896429	2.19158	1.06893	0.573204	0.604932
			0.681116	0.815215	0.591131	0.409679	0.500507	0.82296	0.833684	2.13476	1.0479	0.453264	0.554512

## Sheet: Fig 3c
Figure 3c
		Max-to-Min variation
	Day	WT					Per2E'm/m					Per2E'm/m;Per1+/-					Per1+/-
	1	36379.6	35558.1	32676	55964.4	43256	22964.6	40064	10442.3	27767.4	22703.8	19101.5	16893.1	25728.5	17983.9	22566	17093.9	31456.2	24377.2
	2	48522.5	27054.6	30040.6	69591.4	49026.2	22855	20953.8	4657.93	15430	15834.3	6251.01	6274.27	9439.58	5594.2	6165.44	16082.7	29186.6	24858.2
	3	38776.6	21297.3	27662.9	44638.4	43008.3	9588.33	9042.59	1442.36	5269.29	6913.72	2124.33	2201.07	3169.56	2532.36	1797.97	12697.4	15542	21616.5
	4	21517.1	15362.9	19250.7	23478.1	27138.2	3299.31	2586.52	1604.07	2797.37	3042.18	2474.78	1707.44	2624.31	2728.74	2350.49	5872.93	8935.73	10434
	5	15083.3	9716.59	11242.7	15095.6	15371.4	2483.11	5182.67	1690.5	4561.35	3338.58	1511.76	1393.34	3561.03	2132.26	3839.61	4507.8	3567.24	3407.29
	6	9452.58	7211.3	8767.97	10913.6	11503.7	2241.68	4513.84	1406.3	7705.27	5453.18	1585.54	1143.31	1802.76	2976.74	5000.33	1650.58	2658.7	1856.84

## Sheet: Fig 3f
Figure 3f
		Max-to-Min variation
	Day	WT					Per2E'm/m					Per2E'm/m;Per1+/-					Per1+/-
	1	18428	4585.06	4464.05	52079.2	16660	4350.93	9362.53	1455.96	2452.63	2812.75	11896.9	4030.71	1519.43	2897.73	3657.78	9833.18	20131	17371.5
	2	14975.4	3110.71	2901.31	41666.9	22238.8	4067.06	6320.26	1594.87	1943.07	3317.44	3371.58	2370.25	1067.71	2366.12	3146.18	8571.32	19648.2	13605.8
	3	11593	2350.11	2491.39	27557.4	18075.2	2489.18	3963.48	1098.35	971.497	2074.89	2363.53	1883.26	779.592	1622.01	1840.58	4278.24	11580.6	6560.13
	4	9500.44	1901.2	2344.73	20159.5	12901.3	2020.57	2096.4	845.898	668.34	1318.6	2839.61	1515.05	578.272	1067.35	1546.08	3183.68	7198.9	5712.94
	5	8023.64	2040.71	1865.31	12397.8	12295.7	1392.81	2540.21	1145.27	1611.95	1426.9	2005.95	1869.04	733.279	1126.69	2518.14	3081.86	5739.16	3179.05
	6	6996.22	1925.58	2023.12	8344.29	11823.4	1696.37	2293.27	892.796	3062.54	1368.18	2020.45	2579.9	854.796	1881.75	4549.95	2243.2	3474.11	2883.46

## Sheet: Fig 4a
Figure 4a
		FFT power
	Days in LL	WT							Per2E'm/m
	1-15	0.197551	0.513435	0.409159	0.477355	0.461909	0.692285	0.588212	0.363372	0.471294	0.266837	0.410341	0.346412	0.605936	0.544626	0.290804	0.249634
	4-18	0.383	0.600537	0.422879	0.566712	0.25592	0.664425	0.638669	0.130457	0.393611	0.0769909	0.138863	0.143243	0.55594	0.424483	0.165074	0.0804586
	7-21	0.320495	0.565341	0.166434	0.352182	0.0439552	0.545117	0.496049	0.0525191	0.0949733	0.0577764	0.0350634	0.0348502	0.149245	0.0745851	0.0500163	0.262154

## Sheet: Fig 4b
Figure 4b
	Vector length
	WT	Per2E'm/m
	0.526706	0.407735
	0.740205	0.396285
	0.63501	0.458765

## Sheet: Fig 4c
Figure 4c
		Activity onset
	Days	WT							Per2E'm/m
	-2	12.121	11.782	11.976	11.685	11.927	11.976	11.879	12.266	12.315	12.218	12.315	12.46	12.363	12.46	12.315	11.583
	-1	12.169	11.879	12	12.266	12.024	11.976	12.169	12.46	12.363	12.363	12.315	12.266	11.879	12.266	11.782	12.218
	0	12.073	12.218	11.976	11.879	11.927	12.895	13.333	12.653	12.363	12	10.766	11.927	11.685	12.218	12.024	11.879
	1	12.169	11.879	12.024	12.46	13.25	10.766	12.605	9.556	9.121	9.363	5	5.734	11.927	9.46	10.089	6.073
	2	13.573	11.395	11.298	13.185	12.75	10.282	12.411	4.96	8.202	5.927	4.524	5.879	6.508	7.75	7.185	4.04
	3	12.847	9.944	12.847	11.976	13	9.556	12.266	4.863	4.621	3.992	4.185	5.976	5.25	5.417	4.427	3.556
	4	11.083	8.395	11.589	10.669	9.315	8.347	11.056	4.04	4.282	3.847	3.073	5.583	3.992	4.333	4.476	3.847
	5	8.54	7.573	9.411	9.169	7.573	7.185	10	3.266	4.04	3.798	3.556	4.282	4.04	3.583	4.815	4.083
	6	7.379	6.653	7.833	7.476	7.089	5.75	8.333	4.167	3.847	4.234	3.605	4.234	4.185	4.167	4.234	4.04
	7	6.073	5.879	6.073	6.667	5.685	5.395	7.25	3.556	3.556	3.605	3.167	4.621	4.476	4.524	3.508	4.083
	8	5.637	5.202	4.863	4.573	4.476	4.573	5.5	3.992	4.333	3.75	4.137	4.815	4.234	4.379	3.556	2.831
	9	4.573	4.234	4.573	4.185	3.847	3.895	4	4.282	4.573	4.282	3.992	4.863	4.427	4.524	4.379	4.089
	10	4.137	4.234	4.167	4.234	3.75	4.089	4.185	4.089	3.315	4.282	3.917	4.815	4.766	4.089	3.895	3.992
	11	4.333	4.331	4.185	4.185	3.653	4.185	4.331	3.702	4.815	4.331	4.282	4.524	4.379	4.427	3.508	4.185

[truncated: 8 more sheets: Fig 4d, Supp Fig 3, Supp Fig 4e, Supp Fig 6b, Supp Fig 6c, Supp Fig 10a,b, Supp Fig 11a, Supp Fig 11b]
